# Supplementary material for: Indoor Bacterial and Fungal Burden in “Moldy” versus “Non-Moldy” Homes: A Case Study Employing Advanced Sequencing Techniques in a US Metropolitan Area
Source: Pathogens. 2023 Aug 1;12(8):1006. doi: 10.3390/pathogens12081006 (PMC10457890; doi:10.3390/pathogens12081006)
Supplement: Supplementary file 1 [file pathogens-12-01006-s001.zip]

Archive with 1 entries (1 files):
- pathogens-2465356-supplementary.pdf
